# Supplementary material for: Phosphineoxide-Chelated Europium(III) Nanoparticles for Ceftriaxone Detection
Source: Nanomaterials (Basel). 2023 Jan 21;13(3):438. doi: 10.3390/nano13030438 (PMC9920168; doi:10.3390/nano13030438)
Supplement: Supplementary file 1 [file nanomaterials-13-00438-s001.zip]

Archive with 1 entries (1 files):
- nanomaterials-2111291-supplementary.pdf
